# Supplementary material for: Nanoparticles Based on Cross-Linked Poly(Lipoic Acid) Protect Macrophages and Cardiomyocytes from Oxidative Stress and Ischemia Reperfusion Injury
Source: Antioxidants (Basel). 2022 May 5;11(5):907. doi: 10.3390/antiox11050907 (PMC9137738; doi:10.3390/antiox11050907)
Supplement: Supplementary file 1 [file antioxidants-11-00907-s001.zip]

Archive with 1 entries (1 files):
- antioxidants-1692089-supplementary.pdf
